# Supplementary material for: Functional Diversity of the Litter-Associated Fungi from an Oxalate-Carbonate Pathway Ecosystem in Madagascar
Source: Microorganisms. 2021 May 1;9(5):985. doi: 10.3390/microorganisms9050985 (PMC8147286; doi:10.3390/microorganisms9050985)
Supplement: Supplementary file 1 [file microorganisms-09-00985-s001.zip]

Archive with 3 entries (3 files):
- Figure_S1.pdf
- Table_S1.xls
- Table_S2.xls
