# Supplementary material for: Functional Diversity of the Litter-Associated Fungi from an Oxalate-Carbonate Pathway Ecosystem in Madagascar
Source: Microorganisms. 2021 May 1;9(5):985. doi: 10.3390/microorganisms9050985 (PMC8147286; doi:10.3390/microorganisms9050985)
Supplement: Supplementary file 1 [file microorganisms-09-00985-s001.zip › Table_S1.xls]

## Sheet: Taxonomy
Strain	Accession_number	Kingdom	Phylum	Class	Order	Family	Genus	CMC_degradation	Xylan_degradation	RBBR_degradation	Caox_crystal_production	Oxalate_degradation	Siderophore_production	Proteolysis	Phosphate_solubilization	Hyphal_extension_rate
str01	MW632957	Fungi	Ascomycota	Dothideomycetes	Dothideales	Dothioraceae	Pseudoseptoria	1	1	0	0	0	1	1	1	204.976
str02	MW632958	Fungi	Ascomycota	Dothideomycetes	Dothideales	Dothioraceae	Pseudoseptoria	1	1	0	0	0	1	1	1	250.31
str03	MW632959	Fungi	Ascomycota	Dothideomycetes	Dothideales	Dothioraceae	Pseudoseptoria	0	1	0	0	0	1	1	0	193.424
str04	MW632960	Fungi	Ascomycota	Dothideomycetes	Dothideales	Dothioraceae	Pseudoseptoria	1	1	0	0	0	1	0	0	99.372
str05	MW632961	Fungi	Ascomycota	Sordariomycetes	Hypocreales	Hypocreaceae	Trichoderma	1	1	0	0	0	1	1	0	1465
str06	MW632962	Fungi	Ascomycota	Sordariomycetes	Hypocreales	Hypocreaceae	Trichoderma	1	1	0	0	0	1	1	0	1562.5
str07	MW632963	Fungi	Ascomycota	Sordariomycetes	Hypocreales	Hypocreaceae	Trichoderma	1	1	0	0	1	1	1	0	1572.9
str08	MW632964	Fungi	Ascomycota	Sordariomycetes	Sordariales	Sordariaceae	Neurospora	0	0	0	0	0	1	1	0	1502.4
str09	MW632965	Fungi	Ascomycota	Sordariomycetes	Sordariales	Sordariaceae	Neurospora	0	0	0	0	0	1	1	0	1709.67
str10	MW632966	Fungi	Ascomycota	Sordariomycetes	Sordariales	Sordariaceae	Neurospora	0	0	0	0	0	1	1	0	1518.24
str11	MW632967	Fungi	Ascomycota	Eurotiomycetes	Eurotiales	Aspergillaceae	Aspergillus	0	0	0	1	0	1	0	0	1064.2
str12	MW632968	Fungi	Ascomycota	Eurotiomycetes	Eurotiales	Aspergillaceae	Aspergillus	0	0	0	1	0	1	1	0	979.92
str13	MW632969	Fungi	Ascomycota	Dothideomycetes	Pleosporales	Amorosiaceae	Amorocoelophoma	1	1	0	0	0	0	1	0	107.342
str14	MW632970	Fungi	Ascomycota	Dothideomycetes	Pleosporales	Amorosiaceae	Amorocoelophoma	1	1	0	0	0	0	1	0	86.784
str15	MW632971	Fungi	Ascomycota	Dothideomycetes	Pleosporales	Amorosiaceae	Amorocoelophoma	1	1	0	0	0	0	1	0	88.734
str16	MW632972	Fungi	Ascomycota	Sordariomycetes	Hypocreales	Bionectriaceae	Nigrosabulum	1	1	0	0	1	1	1	0	61.384
str17	MW632973	Fungi	Ascomycota	Eurotiomycetes	Eurotiales	Aspergillaceae	Penicillium	1	1	0	1	0	1	1	1	27.616
str18	MW632974	Fungi	Ascomycota	Leotiomycetes	Helotiales	Myxotrichaceae	Xylogone	0	0	0	0	0	1	1	0	993.8
str19	MW632975	Fungi	Ascomycota	Dothideomycetes	Pleosporales	Pyrenochaetopsidaceae	Neopyrenochaeta	1	0	0	0	0	0	1	0	80.53
str20	MW632976	Fungi	Ascomycota	Dothideomycetes	Pleosporales	Pyrenochaetopsidaceae	Neopyrenochaeta	1	1	0	0	0	0	1	0	94.419
str24	MW632977	Fungi	Ascomycota	Sordariomycetes	Hypocreales	Stachybotryaceae	Sirastachys	1	1	0	0	1	1	1	1	105.894
str25	MW632978	Fungi	Ascomycota	Sordariomycetes	Hypocreales	Stachybotryaceae	Sirastachys	1	1	0	0	1	1	1	0	114.813
str26	MW632979	Fungi	Ascomycota	Sordariomycetes	Hypocreales	Stachybotryaceae	Sirastachys	1	1	0	0	1	1	1	0	81.939
str27	MW632980	Fungi	Ascomycota	Eurotiomycetes	Eurotiales	Aspergillaceae	Aspergillus	1	1	0	0	0	1	1	0	101.2
str28	MW632981	Fungi	Ascomycota	Eurotiomycetes	Eurotiales	Aspergillaceae	Penicillium	1	1	0	1	0	1	1	0	40.879
str29	MW632982	Fungi	Ascomycota	Eurotiomycetes	Eurotiales	Aspergillaceae	Aspergillus	0	0	0	1	0	1	1	0	223.779
str30	MW632983	Fungi	Mucoromycota	Mucoromycotina	Mucorales	Lichtheimiaceae	Lichtheimia	1	1	0	0	1	1	1	0	983.33
str31	MW632984	Fungi	Mucoromycota	Mucoromycotina	Mucorales	Cunninghamellaceae	Cunninghamella	0	1	0	0	0	1	1	0	1350.69
str32	MW632985	Fungi	Ascomycota	Dothideomycetes	Venturiales	Sympoventuriaceae	Ochroconis	0	0	0	0	1	1	0	0	33.438
str33	MW632986	Fungi	Mucoromycota	Mucoromycotina	Mucorales	Cunninghamellaceae	Absidia	1	1	0	0	1	1	1	0	427
str34	MW632987	Fungi	Mucoromycota	Mucoromycotina	Mucorales	Cunninghamellaceae	Absidia	0	1	0	0	0	1	1	0	465.03
str35	MW632988	Fungi	Basidiomycota	Agaricomycetes	Cantharellales	Ceratobasidiaceae	Ceratobasidium	0	1	1	1	0	1	1	0	954.86
str36	MW632989	Fungi	Mucoromycota	Mucoromycotina	Mucorales	Cunninghamellaceae	Absidia	1	1	0	0	1	1	1	0	364.75
str37	MW632990	Fungi	Mucoromycota	Mucoromycotina	Mucorales	Cunninghamellaceae	Absidia	0	1	0	1	0	1	1	0	391.09
str38	MW632991	Fungi	Ascomycota	Sordariomycetes	Hypocreales	Ophiocordycipitaceae	Purpureocillium	0	1	0	0	1	1	1	0	234.85
str39	MW632992	Fungi	Ascomycota	Eurotiomycetes	Eurotiales	Aspergillaceae	Penicillium	0	1	0	0	0	1	1	0	34.07
str40	MW632993	Fungi	Ascomycota	Dothideomycetes	Pleosporales	Didymellaceae	Phomatodes	1	0	0	0	0	1	1	0	35.907
str41	MW632994	Fungi	Ascomycota	Sordariomycetes	Hypocreales	Stachybotryaceae	Sirastachys	1	1	0	0	1	1	1	0	116.008
str42	MW632995	Fungi	Ascomycota	Eurotiomycetes	Eurotiales	Aspergillaceae	Aspergillus	1	1	0	0	0	1	1	1	107.027
str43	MW632996	Fungi	Ascomycota	Eurotiomycetes	Eurotiales	Aspergillaceae	Aspergillus	0	0	0	1	0	1	1	1	180.97
str44	MW632997	Fungi	Ascomycota	Sordariomycetes	Hypocreales	Nectriaceae	Fusarium	0	1	0	0	1	1	1	0	569.048
str45	MW632998	Fungi	Ascomycota	Sordariomycetes	Xylariales	Sporocadaceae	Ciliochorella	1	1	0	1	0	1	1	1	149.593
str46	MW632999	Fungi	Ascomycota	Sordariomycetes	Xylariales	Bartaliniaceae	Bartalinia	1	1	0	0	1	1	1	0	9.407
str47	MW633000	Fungi	Mucoromycota	Mucoromycotina	Mucorales	Cunninghamellaceae	Absidia	0	0	0	0	0	1	1	0	685.47
str48	MW633001	Fungi	Ascomycota	Eurotiomycetes	Eurotiales	Aspergillaceae	Aspergillus	1	0	0	0	0	1	1	0	210.754
str49	MW633002	Fungi	Ascomycota	Sordariomycetes	Microascales	Microascaceae	Wardomycopsis	1	1	0	0	0	1	0	0	47.184
str50	MW633003	Fungi	Ascomycota	Dothideomycetes	Pleosporales	Dictyosporiaceae	Pseudocoleophoma	0	1	0	0	1	1	1	0	119.561
str51	MW633004	Fungi	Ascomycota	Dothideomycetes	Pleosporales	Pyrenochaetopsidaceae	Neopyrenochaeta	1	1	0	0	0	0	1	0	133.694
str52	MW633005	Fungi	Ascomycota	Sordariomycetes	Hypocreales	Stachybotryaceae	Sirastachys	1	1	0	0	1	1	1	1	59.051
str53	MW633006	Fungi	Ascomycota	Sordariomycetes	Hypocreales	Nectriaceae	Dialonectria	0	0	0	0	0	0	1	0	162.396
