# Supplementary material for: Functional Diversity of the Litter-Associated Fungi from an Oxalate-Carbonate Pathway Ecosystem in Madagascar
Source: Microorganisms. 2021 May 1;9(5):985. doi: 10.3390/microorganisms9050985 (PMC8147286; doi:10.3390/microorganisms9050985)
Supplement: Supplementary file 1 [file microorganisms-09-00985-s001.zip › Table_S2.xls]

## Sheet: Binary_traits
Trait	estimated D	p value (D) random	p value (D) Brownian
CMC degradation	0.723653	0.0634	0.0013
Xylan degradation	0.660015	0.0438	0.0043
RBBR degradation	0.467584	0.4495	0.3969
Caox crystal production	0.460967	0.0155	0.0842
Caox degradation	0.429219	0.0031	0.0396
Siderophore production	-0.0582738	0.0001	0.567
Proteolysis	0.721402	0.2855	0.0942
Phosphate solubilization	0.615309	0.0669	0.0407

## Sheet: Continuous_trait
Trait	Lambda	p value
Hyphal extension rate	0.99902	7.19765e-15
